# Supplementary material for: A Tunable Silk Hydrogel Device for Studying Limb Regeneration in Adult Xenopus Laevis
Source: PLoS One. 2016 Jun 3;11(6):e0155618. doi: 10.1371/journal.pone.0155618 (PMC4892606; doi:10.1371/journal.pone.0155618)
Supplement: S2 File — (XLSX) [file pone.0155618.s004.xlsx]

## Sheet: Mechanics Data
	[3.0][diH2O]										[3.0][FW]										[3.5][diH2O]										[4.0][diH2O]
		Experimental Set										Experimental Set										Experimental Set										Experimental Set
			Sample	Young's Modulus E [Pa]	Stiffness k [N/m]								Sample	Young's Modulus E [Pa]	Stiffness k [N/m]								Sample	Young's Modulus E [Pa]	Stiffness k [N/m]								Sample	Young's Modulus E [Pa]	Stiffness k [N/m]
			1	14109.7	242.141								1	10883.5	246.314								1	9099.84	181.22								1	13837.9	275.581
			2	14498.4	252.256								2	10432.1	246.764								2	21276.1	506.13								2	15361.6	307.83
			3	16217.2	287.943								3	13613.2	370.278								3	8731.06	219.33								3	12573.3	295.23
			4	10967.9	194.189								4	13079.3	338.535								4	14402	323.18								4	12573.3	286.572
			5	9359.45	166.829								5	10102.9	218.045
			6	9657.29	173.864								6	11740.3	306.085							Pre-Attached Set
			7	18724.8	365.376								7	9013.22	146.714																	Pre-Attached Set
			8	13860.1	268.265								8	10389.8	212.988								Sample	Young's Modulus E [Pa]	Stiffness k [N/m]
			9	7846.78	144.53								9	11744.4	299.969								1	12760.7	303.993								Sample	Young's Modulus E [Pa]	Stiffness k [N/m]
			10	12252.4	218.55								10	8908.93	192.441								2	13315.8	300.414								1	14481.9	311.884
			11	11935	214.409								11	13249.3	309.471								3	14734.2	309.624								2	14652.9	326.622
			12	13554.1	246.939								12	11744.4	299.969								4	13432.8	269.543								3	12365	274.771
			13	17552.8	317.717								13	13145.3	297.235
			14	16072	291.019								14	14426.6	348.969																	Control Set
			15	7509.52	134.426								15	11604.6	274.113							Control Set
			16	13472	354.914								16	9034.02	208.973																		Sample	Young's Modulus E [Pa]	Stiffness k [N/m]
			17	11088.8	265.421								17	11845.7	264.989								Sample	Young's Modulus E [Pa]	Stiffness k [N/m]								1	11770.7	227.913
			18	10691.2	250.302								18	11744.4	299.969								1	23121	416.281								2	17668.8	316.466
													19	10355.5	256.796								2	25611.7	408.825								3	14280.7	268.527
		Pre-Attached Set											20	11604.6	274.113								3	24027.7	348.735								4	19173.6	289.989
																							4	22573.4	306.835								5	15723.5	286.724
			Sample	Young's Modulus E [Pa]	Stiffness k [N/m]							Pre-attached Set
			1	9771.06	161.455
			2	10400.5	180.084								Sample	Young's Modulus E [Pa]	Stiffness k [N/m]
			3	8971.84	150.777								1	10116	263.218
			4	7609.11	126.146								2	8835.5	226.986
			5	10680.6	184.617								3	9026.2	215.742
			6	10115.6	169.319								4	9028.3	228
			7	13161.4	249.083								5	8678.5	216.577
			8	8549.38	150.838								6	8219.6	213.94
			9	13117.6	227.602
			10	9253.37	157.776							Control Set
			11	10980.6	189.802
			12	9871.06	163.108								Sample	Young's Modulus E [Pa]	Stiffness k [N/m]
			13	13161.4	249.083								1	18138.6	379.612
			14	10400.5	180.084								2	18472.5	359.957
			15	13217.6	229.338								3	16768.8	302.57
			16	9253.37	157.776								4	17144	294.493
			17	5516.79	75.6421
			18	8643.91	132.426
			19	9646.63	170.437
			20	15445.8	282.941
			21	14678.9	266.754
			22	6962.99	115.283
			23	13941.7	249.48
			24	14059.6	299.455
			25	8312.38	129.478
			26	13957.1	272.451
			27	12931	210.078
			28	12378.1	208.509
			29	10091.8	185.068
			30	15009.5	286.649
			31	4211.9	62.5445
			32	10968.9	219.839
			33	10968.9	219.839
			34	8203.53	170.676
			35	6911.95	138.254
			36	9794.91	162.705
			37	10143	168.877
			38	10392	201.917
			39	11517	223.43
			40	10585.9	190.923
			41	10086	190.021
			42	6307.18	104.494
			43	6321.91	96.2075
			44	8519.25	167.079
			45	8842.47	162.393
			46	7311.48	145.897
			47	7417.07	151.063
			48	8762.2	185.057
			49	8995.2	175.251
			50	7956.92	157.837
			51	9062.09	190.989
			52	6606.59	129.115
			53	8797.43	161.743
			54	8616.7	159.412
			55	10684.6	200.398
		Control Set
			Sample	Young's Modulus E [Pa]	Stiffness k [N/m]
			1	21118.6	338.711
			2	16904.1	288.33
			3	20770.3	329.762
			4	17402.6	283.484
			5	19048.9	310.072

## Sheet: Mass Data
	[3%][diH2O][24 hr]		Experimentals | in vivo controls															[3%][diH2O][24 hr]		Experimentals | in vivo controls															[3%][F.W.G][24 hr]		Experimentals | in vivo controls												[3.5%][diH2O][24 hr]
			Device: ([time attached][sub-population][Device Letter])	Calculated Pre-Attachment Mass of Gel [g]	Mass of Gel Post Removal [g]	Mass of Gel [swelled] [g]	Mass Gel [dried] [g]	Linear deformation factor α	Percent Difference from Pre to Removed Mass	Percent Change from Swelled to Dry Mass	Percent Difference from Pre-Attached to Dried Mass									Device: ([time attached][sub-population][Device Letter])	Calculated Pre-Attachment Mass of Gel [g]	Mass of Gel Post Removal [g]	Mass of Gel [swelled] [g]	Mass Gel [dried] [g]	Linear deformation factor α	Percent Difference from Pre to Removed Mass	Percent Change from Swelled to Dry Mass	Percent Difference from Pre-Attached to Dried Mass									Device: ([time attached][sub-population][Device Letter])	Calculated Pre-Attachment Mass of Gel [g]	Mass of Gel Post Removal [g]	Mass Gel [dried] [g]	Percent Difference from Pre to Removed Mass	Percent Difference from Pre-Attached to Dried Mass
																				Group with Gel Sleeve Attached:																	[3x][A][D3]	1.5344	0.713	0.0443	0.535323	0.971129
			Group with Gel Sleeve Attached:																	[48a][Gel][A]	1.508	0.504	0.505	0.03	2.56285	0.665119	0.940594	0.980106									[3x][B][D3]	1.5271	0.7165	0.0457	0.53081	0.970074
			[24a][Gel][A]	1.523	0.5138	0.5427	0.0455	2.28481	0.643664	0.91616	0.970125									[48a][Gel][D]	1.5231	0.5062	0.5136	0.0307	2.55758	0.662793	0.940226	0.979844									[3x][D][D3]	1.5089	0.7307	0.0456	0.51574	0.969779
			[24a][Gel][B]	1.4122	0.5334	0.5288	0.0418	2.33008	0.625549	0.920953	0.970401									[48a][Gel][F]	1.5394	0.4792	0.5145	0.033	2.49818	0.665779	0.93586	0.978563									[3x][E][D3]	1.5318	0.7827	0.0485	0.489033	0.968338
			[24a][Gel][C]	1.5274	0.5095	0.562	0.0449	2.32183	0.632054	0.920107	0.970604									Average:	1.5235	0.496467	0.511033	0.0312333	2.53954	0.664564	0.938882	0.979499									[3x][F][D3]	1.5303	0.8056	0.0452	0.473567	0.970463
			[24a][Gel][D]	1.5913	0.5287	0.5804	0.0454	2.33825	0.635267	0.921778	0.97147																										[3x][G][D3]	1.501	0.7954	0.0422	0.470087	0.971885
			Average:	1.51348	0.52135	0.553475	0.0444	2.31874	0.634133	0.91978	0.970664									In vivo Control Devices:																	average	1.52225	0.757317	0.04525	0.502427	0.970278
																				[48a]["Chucked"][A]	1.5612	0.4369	0.505	0.0229	2.80426	0.676531	0.954653	0.985332
			In vivo Control Devices:																	[48a]["Chucked"][B]	1.4396	0.5583	0.5318	0.031	2.57906	0.630592	0.941707	0.978466
			[24a]["Chucked"][A]	1.4147	0.5044	0.5324	0.0418	2.33536	0.623666	0.921488	0.970453									[48a]["Chucked"][C]	1.521	0.4972	0.5284	0.02682	2.70086	0.652597	0.949243	0.982367
			[24a]["Chucked"][B]	1.4928	0.5534	0.5631	0.044	2.33908	0.622789	0.921861	0.970525									Average:	1.50727	0.497467	0.521733	0.0269067	2.69473	0.65324	0.948535	0.982055
			[24a]["Chucked"][C]	1.4147	0.5044	0.5324	0.0418	2.33536	0.623666	0.921488	0.970453
			Average:	1.44073	0.520733	0.542633	0.0425333	2.3366	0.623374	0.921612	0.970477
			Control Set																	Control Set																	Control Set
			Device	Calculated Gel at t = 0 hrs [g]	Mass of Gel at t = 24 hours [g]	Mass Gel [dried] [g]	Change of mass over the 24 hr soak [%]	Change of mass at 24 hrs soak to dried [%]	Change of mass at initial hrs soak to dried [%]											Device	Calculated Gel at t = 0 hrs [g] [calculated]	Mass of Gel at t = 24 hours [g] [calculated]	Mass Gel at t = 48 hours [g]	Mass Gel [dried] [g]	Change of mass over the 24 hr soak [%]	Change of mass at 48 hrs soaked total [%]	Change of mass at initial hrs soak to dried [%]										Sample	Calculated Gel at t = 0 hrs [g] [calculated]	Mass of Gel at t = 24 hours [g] [calculated]	Mass Gel [dried] [g]	Change of mass over the 24 hr soak [%]	Change of mass at initial hrs soak to dried [%]
			[24][A]	0.0845	0.0295	0.0025	0.650888	0.915254	0.970414											[48][A]	0.0823	0.0334	0.0324	0.0024	0.594168	0.606318	0.970838										A	0.1126	0.063	0.003	0.440497	0.973357
			[24][B]	0.0992	0.0363	0.003	0.634073	0.917355	0.969758											[48][B]	0.0912	0.0352	0.0348	0.0028	0.614035	0.618421	0.969298										B	0.103	0.0604	0.0033	0.413592	0.967961
			[24][C]	0.0935	0.0384	0.0029	0.589305	0.924479	0.968984											[48][C]	0.0942	0.0355	0.0349	0.0028	0.623142	0.629512	0.970276										C	0.1177	0.0615	0.0034	0.477485	0.971113
			[24][D]	0.0786	0.0335	0.0027	0.573791	0.919403	0.965649											[48][D]	0.1042	0.0432	0.043	0.0029	0.585413	0.587332	0.972169										D	0.113	0.062	0.0032	0.451327	0.971681
			[Avg.]	0.08895	0.034425	0.002775	0.612014	0.919123	0.968701											[Avg.]	0.092975	0.036825	0.036275	0.002725	0.604189	0.610396	0.970645										Average	0.111575	0.061725	0.003225	0.445726	0.971028

## Sheet: Bone Volume Information
		device
		Tissue Volume (um^3)	Bone Volume (um^3)	TS (um^2)	BS (um^2)	BS/BV (um^-1)
		5.43056e+10	2.4123e+10	8.99537e+07	3.62153e+08	0.0150128
		2.10982e+10	1.01027e+10	5.24177e+07	2.17893e+08	0.0215678
		2.40142e+10	1.18073e+10	6.57453e+07	1.7302e+08	0.0146536
		3.79087e+10	1.31092e+10	7.21189e+07	2.83093e+08	0.021595
		1.53522e+10	7.13671e+09	3.61572e+07	1.31255e+08	0.0183916
		3.71203e+10	1.84431e+10	6.64557e+07	3.26872e+08	0.0177233
		3.14618e+10	1.49497e+10	6.03648e+07	2.65843e+08	0.0177825
		7.54451e+10	2.80256e+10	8.8435e+07	9.75824e+08	0.0348191
		4.21068e+10	1.95934e+10	6.44444e+07	4.79414e+08	0.0244682
		4.61333e+10	1.65628e+10	7.64328e+07	6.36745e+08	0.01157
	avg	3.84946e+10	1.63853e+10	6.72526e+07	3.85211e+08	0.0197584
	std dev	1.66922e+10	6.07194e+09	1.52224e+07	2.423e+08	0.00617412
	error	5.90159e+09	2.14675e+09	5.38194e+06	8.56661e+07	0.00218288
	% error	0.15331	0.131017	0.0800258	0.222387	0.110479
		no device
		Tissue Volume (um^3)	Bone Volume (um^3)	TS (um^2)	BS (um^2)	BS/BV (um^-1)
		2.137e+10	1.26139e+10	4.64491e+07	2.04657e+08	0.0162247
		1.16923e+10	6.47648e+09	3.8596e+07	9.28529e+07	0.0143369
		1.07766e+10	6.83714e+09	2.11107e+07	1.1783e+08	0.0172338
		7.34756e+09	3.42547e+09	1.6419e+07	7.98086e+07	0.0232986
		1.07766e+10	6.83714e+09	2.11107e+07	1.1783e+08	0.0172338
		4.35369e+09	2.10108e+09	6.89409e+06	3.47177e+07	0.00065
		1.10528e+10	6.38187e+09	2.50966e+07	1.07949e+08	0.0148296
		5.25377e+09	3.32484e+09	1.33951e+07	5.15271e+07	0.00691055
		2.34956e+09	1.48691e+09	5.99046e+06	2.30436e+07	0.00309049
	avg	9.44141e+09	5.49832e+09	2.16735e+07	9.22463e+07	0.0126454
	std dev	5.2875e+09	3.20776e+09	1.27936e+07	5.17509e+07	0.00702468
	error	1.86941e+09	1.13411e+09	4.52321e+06	1.82967e+07	0.0024836
	%error	0.198001	0.206266	0.208698	0.198346	0.196404
										% difference
	Bone volume	device	no device
		2.4123e+10	1.26139e+10								BV	BS	BS/BV
	p	1.01027e+10	6.47648e+09								1.98006	3.1759	0.562496
	0.000284528	1.18073e+10	6.83714e+09
	***	1.31092e+10	3.42547e+09
		7.13671e+09	6.83714e+09
		1.84431e+10	2.10108e+09
		1.49497e+10	6.38187e+09
		2.80256e+10	3.32484e+09
		1.95934e+10	1.48691e+09
		1.65628e+10
	Bone Surface Area	device	no device
		3.62153e+08	2.04657e+08
	p	2.17893e+08	9.28529e+07
	0.0036938	1.7302e+08	1.1783e+08
	**	2.83093e+08	7.98086e+07
		1.31255e+08	1.1783e+08
		3.26872e+08	3.47177e+07
		2.65843e+08	1.07949e+08
		9.75824e+08	5.15271e+07
		4.79414e+08	2.30436e+07
		6.36745e+08
	BS/BV	device	no device
		0.0150128	0.0162247
	p	0.0215678	0.0143369
	0.0401591	0.0146536	0.0172338
	*	0.021595	0.0232986
		0.0183916	0.0172338
		0.0177233	0.00065
		0.0177825	0.0148296
		0.0348191	0.00691055
		0.0244682	0.00309049
		0.01157
	Table 2. Change in in Volume or Surface Area of Each Experimental Animal Compared to its Control
	Trial	Tissue Volume (um^3)	Bone Volume (um^3)	Tissue Surface Area (um^2)	Bone Surface Area (um^2)	BS/BV (um^-1)
	Trial A:
	A_Silk	1.54121	0.912411	0.936609	0.769563	-0.0746953
	Trial C:
	C_A	0.804459	0.559908	0.358114	1.34665	0.504351
	C_B	1.05385	0.823108	0.703425	0.863371	0.0220849
	Trial D:
	D1	2.51769	0.917344	2.41623	1.40255	0.253062
	D3	0.424591	0.0438145	0.712746	0.113937	0.067179
	E4	2.44454	1.69748	2.14797	1.77409	0.028401
	Trial H/K:
	H_A	3.28194	3.36427	2.67653	2.331	0.69287
	K_A	9.59636	6.88301	10.0867	17.3406	16.8
	Trial I:
	I_A	6.00084	3.09901	3.18911	7.28162	2.34966
	I_B	2.90725	1.86573	2.05269	3.06869	1.64477
	yellow = old device
	green with black font = new device with thick outer and shorter gel sleeves
	green with red font = new device with bigger gel sleeves

## Sheet: growth information
	Date	Pinch Tip	Pinch junction	Soft tissue growth	Total Spike Length	Calf length	Diam Leg	Diam spike Tissue	Diam Base	Snout-Vent			Date	Pinch Tip	Pinch junction	Soft tissue growth	Total Spike Length	Calf length	Diam Leg	Diam spike Tissue	Diam Base	Snout-Vent
A Silk	2015-01-21	2015-07-17	177
A-Control	2015-06-05	135		0.155283	0.251084	0	0.182185	0.0403527	0.0470782	1		A-Silk	2015-06-05	135		0.243135	0.303767	0	0.164034	0.0257594	0.0295261	1
A-Control	2015-06-18	148		0.194986	0.246132	0	0.19255	0.0702006	0.034384	1		A-Silk	2015-06-18	148		0.2761	0.321411	0	0.18608	0.0610198	0.027187	1
A-Control	2015-04-29	98		0.0489445	0.144801	0	0.162627	0.0351837	0.0645817	1		A-Silk	2015-06-24	154		0.202363	0.323079	0	0.167154	0.0322845	0.0638671	1
A-Control	2015-05-06	105		0.0701062	0.176024	0	0.169347	0.0406677	0.0599393	1		A-Silk1	2015-04-29	98		0.11382	0.198489	0	0.163509	0.0389559	0.0605539	1
A-Control	2015-05-13	112		0.0779043	0.178588	0	0.168717	0.0405467	0.0558846	1		A-Silk1	2015-05-06	105		0.138009	0.216531	0	0.132373	0.0291797	0.0465874	1
A-Control	2015-05-21	120		0.120634	0.199634	0	0.184993	0.0399573	0.0529205	1		A-Silk1	2015-05-13	112		0.121501	0.248992	0	0.128835	0.0253025	0.053172	1
A-Control	2015-06-24	154		0.141283	0.261925	0	0.170014	0.0419805	0.0640167	1		A-Silk1	2015-05-21	120		0.181951	0.26116	0	0.248423	0.0397865	0.0498544	1
												A-silk1	2015-05-28	127		0	0.244768	0	0	0	0	1
B Trial	2015-02-12
B Control	2015-04-29	76		0	0.116404	0	0.196312	0.0532078	0.0532078	1		B Silk 2	2015-04-29	76		0.0923125	0.160767	0	0.195384	0.0314985	0.0590987	1
B Control	2015-05-06	83		0.0461106	0.129897	0	0.193627	0.0313027	0.0444236	1		B Silk 2	2015-05-06	83		0.115353	0.209535	0	0.233206	0.0341724	0.0636773	1
B Control	2015-05-13	90		0.0617216	0.188462	0	0.180403	0.0265568	0.0490842	1		B Silk 2	2015-05-13	90		0.13876	0.222721	0	0.188912	0.0338087	0.0519148	1
												B Silk 3	2015-04-29	76		0.0971272	0.160739	0	0.15065	0.0360807	0.0754104	1
												B Silk 3	2015-05-06	83		0.116104	0.184473	0	0.149677	0.0346214	0.103689	1
												B Silk 3	2015-05-13	90		0.100051	0.194388	0	0.146088	#VALUE!	0.062415	1
												B Silk1	2015-04-29	76		0.0523661	0.0992434	0	0.160065	0.0439104	0.0473224	1
												B Silk1	2015-05-06	83		0.0505539	0.107973	0	0.186144	0.0360431	0.0468092	1
												B Silk1	2015-05-13	90		0.0912779	0.153289	0	0.205013	#VALUE!	0.0540423	1
												B Silk4	2015-04-29	76		0.0568958	0.133819	0	0.16917	0.0291306	0.047489	1
												B Silk4	2015-05-06	83		0.0800055	0.136106	0	0.170098	0.0302612	0.0326102	1
												B Silk4	2015-05-13	90		0.0679003	0.154306	0	0.185779	#VALUE!	0.0399242	1
Trial C	2015-02-20
C Control	2015-05-28	97		0.0840208	0.124809	0	0.192331	0.0389551	0.0484265	1		C2	2015-05-28	97		0.096632	0.177526	0	0.181146	0.0431224	0.0730249	1
C control	2015-06-05	105		0.0749926	0.111821	0	0.190229	0.036531	0.045144	1		C2	2015-06-05	105		0.138709	0.195814	0	0.191921	0.0389358	0.0538611	1
C Control	2015-06-18	118		0.0665172	0.141555	0	0.192825	0.0270553	0.0452915	1		C2	2015-06-18	118		0.128997	0.222697	0	0.206711	0.0364039	0.0710668	1
C Control				0.0593939	0.178485	0	0.196061	0.0134848	0.0456061	1		C2 Silk				0.196429	0.250644	0	0.19305	0.0350708	0.0920206	1
C Control)	2015-05-06	75		0.0523893	0.110811	0	0.207493	0.0408001	0.0754088	1		C3	2015-05-28	97		0.153351	0.218389	0	0.196434	0.0358204	0.0955761	1
C Control)	2015-05-13	82		0.0560298	0.102747	0	0.188732	0.0346112	0.0595996	1		C3	2015-06-05	105		0.161805	0.256477	0	0.211178	0.0244419	0.0394329	1
C Control)	2015-05-21	90		0.0511614	0.103082	0	0.202216	0.03598	0.051465	1		C3	2015-06-18	118		0.199935	0.263772	0	0.171257	0.0251134	0.080525	1
												C3 Silk	2015-06-24	124		0.139405	0.265935	0	0.180099	0.0213003	0.0790017	1
												C - C	2015-04-29	68		0.0832268	0.105272	0	0.149681	0.0236422	0.0685304	1
												C C2)	2015-04-29	68		0.0407312	0.0527582	0	0.207826	0.0380051	0.041052	1
												C C2)	2015-05-06	75		0.0345972	0.136177	0	0.190521	0.0603476	0.0963665	1
												C C2)	2015-05-13	82		0.08368	0.18576	0	0.19344	0.04368	0.07264	1
												C C2)	2015-05-21	90		0.0796419	0.156814	0	0.185214	0.0361167	0.0635901	1
												C C3)	2015-04-29	68		0.120222	0.127409	0	0.193238	0.0297288	0.0918001	1
												C C3)	2015-05-06	75		0.11854	0.172057	0	0.2009	0.0453484	0.0605202	1
												C C3)	2015-05-13	82		0.102249	0.173552	0	0.171	0.0366885	0.0724198	1
												C C3)	2015-05-21	90		0.144642	0.195419	0	0.195419	0.039244	0.0943457	1
Trial D	2015-03-17
D/E D (control)	2015-04-29	43		0.0682226	0.173494	0	0.180349	0.0665905	0.117349	1		D/E 1	2015-05-28	72		0.0827862	0.154684	0	0.201281	0.0360288	0.068695	1
D/E control	2015-05-06	50	yes	0.084067	0.143794	0	0.180218	0.0421198	0.0436734	1		D/E 3	2015-05-28	72		0.0674247	0.136131	0	0.170884	0.0361947	0.0525304	1
D/E control	2015-05-13	57	Yes	0.0274276	0.138501	0	0.198637	0.041908	0.0439523	1		D1	2015-06-05	80		0.115169	0.187442	0	0.180448	0.0383898	0.0550202	1
D/E control	2015-05-21	65		0.075	0.140686	0	0.197059	0.0403595	0.0625817	1		D1	2015-06-18	93		0.153042	0.216125	0	0.214998	0.0505311	0.0801416	1
D/E Control	2015-05-28	72		0.097142	0.209277	0	0.192254	0.0251445	0.0370139	1		D1	2015-06-24	99		0.111412	0.230304	0	0.190514	0.0300812	0.0689161	1
D control	2015-06-05	80		0.14879	0.209713	0	0.215205	0.034323	0.0399863	1		D1	2015-07-01	106		0.180686	0.294018	0	0.196063	0.0330617	0.0635091	1
D Control	2015-06-18	93		0.14681	0.242781	0	0.190904	0.0221338	0.0408093	1		D1				0.186803	0.304431	0.259643	0.188078	0.0304431	0.0747529	1
D Control	2015-06-24	99		0.118501	0.271549	0	0.19347	0.0331663	0.0437036	1		D1	2015-07-17	122		0.192308	0.306279	0.194662	0.204867	0.0368917	0.0784929	1
D Control	2015-07-01	106		0.191156	0.269048	0	0.188946	0.0272109	0.0579932	1		D3	2015-06-05	80		0.082864	0.185841	0	0.190185	0.0345937	0.0400644	1
D Control	2015-07-17	122		0.233013	0.269218	0.234043	0.205903	0.0314001	0.0537062	1		D3	2015-06-18	93		0.124568	0.181747	0	0.189444	0.0218347	0.0601634	1
D Control				0.208663	0.266644	0.252486	0.193663	0.0321928	0.0618574	1		D3	2015-06-24	99		0.163807	0.237215	0	0.192511	0.0196305	0.065325	1
												D3	2015-07-01			0.187673		0	0.177528	0.0221334	0.0562558	1
												D3				0.216922	0.282031	0.20838	0.202901	0.0204674	0.0539887	1
												D3	2015-07-17	122		0.191176	0.275533	0.230608	0.202489	0.022786	0.0622172	1
												D/E B (D3)	2015-04-29	43		0.0168458	0.101396	0	0.189957	0.0964223	0.112145	1
												D/E C (D1)	2015-04-29	43		0	0.0778464	0	0.217593	0	0.0442387	1

## Sheet: Lithium Controls
	Table S1A. ICP-AES Standard Curve for Lithium							time	average	std dev	error
	Cocentration	Average Intensity				Control (.5 hr) - 1	8925
	blank	9135 ± 57				Control (.5 hr) - 2	8946
	.1 ppm	19599 ± 44				Control (.5 hr) - 3	9235	.5 hr	9035.33	141.446	81.6637
	1 ppm	128392 ± 904				Control (6 hrs) - 1	9442
	10 ppm	1135950 ± 4203				Control (6 hrs) - 2	9329
						Control (6 hrs) - 3	9542	6 hrs	9437.67	87.0109	50.2357
						Control (24 hrs) - 1	9345
						Control (24 hrs) - 2	8814
						Control (24 hrs) - 3	9041	24 hrs	9066.67	217.538	125.596
	Table S1B. ICP-AES Intensity for 3% HRP Silk Hydrogel
						Sample ID	Intensity	conc	avg	std dev	error
	Time [hr]:	Average Intensity				blank - 1	9272
	.5 hr	9035 ± 82				blank - 2	9094
	6 hrs	9438 ± 50				blank - 3	9040	blank	9135.33	99.1206	57.2273
	24 hrs	9067 ±126				.1 - 1	19639
						.1 - 2	19491
						.1 - 3	19668	.1 ppm	19599.3	77.5127	44.752
						1 ppm - 1	127322
						1 ppm - 2	127249
						1 ppm - 3	130605	1 ppm	128392	1565.11	903.617
						10 ppm - 1	1143647
						10 ppm - 2	1126179
						10 ppm - 3	1138025	10 ppm	1.13595e+06	7280.61	4203.46
		ln
		ln|conc|
		blank	9.1199
		.1 ppm	9.88325
		1 ppm	11.7628
		10 ppm	13.943
												Standard Curve
													Cocentration	Average Intensity	Standard Deviation	Error
				t test									blank	9135.33	99.1206	57.2273
				.5 hr	#REF!								.1 ppm	19599.3	77.5127	44.752
													1 ppm	128392	1565.11	903.617
													10 ppm	1.13595e+06	7280.61	4203.46
												Controls
													Time [hr]:	Average Intensity	Standard Deviation	Error
													.5 hr	9035.33	141.446	81.6637
													6 hrs	9437.67	87.0109	50.2357
													24 hrs	9066.67	217.538	125.596
		ln|conc|
		Sample ID	Intensity	ln|intensity|	conc	avg	std dev	error
		blank - 1	9272	9.13475
		blank - 2	9094	9.11537
		blank - 3	9040	9.10941	blank	9.11985	0.0108184	0.00624598
		.1 - 1	19639	9.88527
		.1 - 2	19491	9.87771
		.1 - 3	19668	9.88675	0.1 ppm	9.88324	0.00395985	0.00228622
		1 ppm - 1	127322	11.7545
		1 ppm - 2	127249	11.7539
		1 ppm - 3	130605	11.7799	1 ppm	11.7628	0.0121385	0.00700819
		10 ppm - 1	1143647	13.9497
		10 ppm - 2	1126179	13.9343
		10 ppm - 3	1138025	13.9448	10 ppm	13.943	0.00641772	0.00370527
		conc	avg	std dev	error
		0	9.11985	0.0108184	0.00624598
		0.1	9.88324	0.00395985	0.00228622
		1	11.7628	0.0121385	0.00700819
		10	13.943	0.00641772	0.00370527

## Sheet: Lithium Release Data
Lithium
		avg	Sample ID	Intensity				avg gel 2 [.5 mM loaded Li+]	vol_2[mL] =	0.1053	calc mass of Li+ in gel disk	0.0223236
			2 Li 5 mM (.5 hr)	19496.7															Gel 2:
			3 LiCl 5 mM (.5 hr)	16187.7				Time Point [hours]	Intensity	change	calculated conc. [ppm]	calculated conc. [mg/mL]	calculated mass [mg]	Corrected calculated mass [mg]					Time Point [hours]	Corrected calculated mass [mg]	CPR [%]
			4 LiCl 5 mM (.5 hr)	17180.3				0.5	19496.7	-	0.0930186	9.30186e-05	9.79486e-06	0.00979486	0.017601				0.5	0.00979486	0.438767
			2 LiCl 5 mM (1 hr)	17230.7				1	17230.7	0.116225	0.0741323	7.41323e-05	7.80613e-06	0.00780613	0.0238619				1	0.00780613	0.788448
			3 LiCl 5 mM (1 hr)	15877.3				2	15470	0.102182	0.0594577	5.94577e-05	6.2609e-06	0.0062609	0.00472261				1.75		1
			4 LiCl 5 mM (1 hr)	16515.7				4	14618.3	0.0550528	0.0523594	5.23594e-05	5.51344e-06	0.00551344	0.0062609				2	0.0062609	1
			2 LiCl 5 mM (2 hr)	15470				6	14102.7	0.0352753	0.0480615	4.80615e-05	5.06088e-06	0.00506088	0.754302				4	0.00551344	1
			3 LiCl 5 mM (2 hr)	14050.3				24	13133.3	0.068734	0.0399824	3.99824e-05	4.21015e-06	0.00421015					6	0.00506088	1
			4 LiCl 5 mM (2 hr)	15510				sum			0.367012	0.000367012		0.0238619
			2 LiCl 5 mM (4 hr)	14618.3											45.2581	1.7543			sum
			3 Licl 5 mM (4 hr)	13507
			4 LiCl 5 mM (4 hr)	14151.7				avg gel 3 [.5 mM loaded Li+]	vol_3[mL] =	0.1428	calc mass of Li+ in gel disk	0.0302736											gel 2	Time Point [hours]	CPR [%]
			2 LiCl 5 mM (6 hr)	14102.7															Gel 2:					0	0
			3 LiCl 5 mM (6 hr)	13088.7				Time Point [hours]	Intensity	change	calculated conc. [ppm]	calculated conc. [mg/mL]	calculated mass [mg]	Corrected calculated mass [mg]		CPR [%]	0		Time Point [hours]	Corrected calculated mass [mg]	Summed mass [mg]:			0.5	0.308676
			4 LiCl 5 mM (6 hr)	13599.3				0.5	16187.7	-	0.0654393	6.54393e-05	9.34472e-06	0.00934472	0.837247	0.308676	0.308676		0.5	0.00934472				1	0.605151
			2 LiCl 5 mM (24 hrs)	13133.3				1	15877.3	0.019171	0.0628527	6.28527e-05	8.97537e-06	0.00897537	0.0183201	0.605151	0.605151		1	0.00897537				2	0.829799
			3 LiCl 5 mM (24 hrs)	12468				2	14050.3	0.11507	0.0476253	4.76253e-05	6.8009e-06	0.0068009	0.025121	0.829799	0.829799		2	0.0068009				3.67	1
			4 LiCl 5 mM (24 hrs)	12713.3				4	13507	0.0386705	0.0430968	4.30968e-05	6.15423e-06	0.00615423	0.0312752	1.03309	1		4	0.00615423				4	1
								6	13088.7	0.0309716	0.0396102	3.96102e-05	5.65633e-06	0.00565633		1.01664	0.983553		6	0.00565633				6	0.983553
								24	12468	0.0474202	0.0344371	3.44371e-05	4.91762e-06	0.00491762		0.992238	0.959152		24	0.00491762
			Sample ID	Intensity	Normalized			sum			0.293061	0.000293061		0.025121	0.0312752				sum
			blank - 1	9272
			blank - 2	9094									3.67449
			blank - 3	9040
			.01ppm - 1	9589				avg gel 4 [.5 mM loaded Li+]	vol_4[mL] =	0.1473	calc mass of Li+ in gel disk	0.0312276
			.01ppm - 2	9459															Gel 2:
			.01ppm - 3	9143				Time Point [hours]	Intensity	change	calculated conc. [ppm]	calculated conc. [mg/mL]	calculated mass [mg]	Corrected calculated mass [mg]					Time Point [hours]	Corrected calculated mass [mg]	Summed mass [mg]:
			.1 - 1	19639				0.5	17180.3	-	0.0737128	7.37128e-05	1.08579e-05	0.0108579					0.5	0.0108579	0.347702
			.1 - 2	19491				1	16515.7	0.0386876	0.068173	6.8173e-05	1.00419e-05	0.0100419					1	0.0100419	0.669273
			.1 - 3	19668				2	15510	0.0608917	0.0597911	5.97911e-05	8.80723e-06	0.00880723					2	0.00880723	0.951306
			1 ppm - 1	127322				4	14151.7	0.0875779	0.0484699	4.84699e-05	7.13962e-06	0.00713962					2.62		1
			1 ppm - 2	127249				6	13599.3	0.0390296	0.0438664	4.38664e-05	6.46152e-06	0.00646152					4	0.00713962	1
			1 ppm - 3	130605				24	12713.3	0.0651503	0.0364819	3.64819e-05	5.37378e-06	0.00537378					6	0.00646152	1
								sum			0.330495	0.000330495		0.029707	0.0368466
														0.212979
														2.42596
		avg:	Concentration	Intensity	Normalized								2.61825
			0	9135.33
			0.01	9397
			0.1	19599.3										2.18628
			1	128392										0.785225
														0.277619

## Sheet: PROG Release Data
50 ug/mL Progesterone
		Std Curve
			average
				Concentration [ug/mL]	Abs	Corrected Abs
				0	0.0753333	0
				1	0.0756667	0.000336667
				2	0.085	0.00967
				5	0.111333	0.0360033
				10	0.159	0.08367
				Concentration [ug/mL]	Corrected Abs
				0	0
				1	0.000336667
				2	0.00967
				5	0.0360033
				10	0.08367
		Samples
			[50 ug/mL PROGD2][A]											[50 ug/mL PROGD2][B]												[50 ug/mL PROGD2][B]
				Time [hrs]	Concentration [ug/mL]	Amount in solution [ug]	Fractional Percent Release [%]	Total amount of Drug Released [ug]							Time [hrs]	Concentration [ug/mL]	Amount in solution [ug]	Fractional Percent Release [%]	Total amount of Drug Released [ug]								Time [hrs]	Concentration [ug/mL]	Amount in solution [ug]	Fractional Percent Release [%]	Total amount of Drug Released [ug]
				0.5	0.677667	3.38833	0.135533	3.38833							0.5	0.064	0.32	0.0128	0.32								0.5	0.317	1.585	0.0634	1.585
				1	1.63	8.15	0.461533	11.5383							1	0.605667	3.02833	0.133933	3.34833								1	0.641333	3.20667	0.191667	4.79167
				2	1.6335	8.1675	0.788233	19.7058							2	0.894	4.47	0.312733	7.81833								2	1.579	7.895	0.507467	12.6867
				4	2.517	12.585	1.29163	32.2908							4	1.68767	8.43833	0.650267	16.2567								4	2.15633	10.7817	0.938733	23.4683
				6	2.337	11.685	1.75903	43.9758							6	2.19267	10.9633	1.0888	27.22								6	3.491	17.455	1.63693	40.9233
				8	2.337	11.685	2.22643	55.6608							8	2.15633	10.7817	1.52007	38.0017								8	3.455	17.275	2.32793	58.1983
				24	3.16633	15.8317	2.8597	71.4925							24	3.38267	16.9133	2.1966	54.915								24	3.419	17.095	3.01173	75.2933
				26	2.986	14.93	3.4569	86.4225							26	3.022	15.11	2.801	70.025								26	3.491	17.455	3.70993	92.7483
		Avg. Samples
			[50 ug/mL PROGD2][Avg.]
				Time [hrs]	Concentration [ug/mL]	Amount in solution [ug]	Fractional Percent Release [%]	Total amount of Drug Released [ug]	std dev	error
				0.5	0.1905	0.9525	0.0381	0.9525	0.0503621	0.0167874
				1	0.6235	3.1175	0.1628	4.07	0.142783	0.0475943
				2	1.2365	6.1825	0.4101	10.2525	0.195178	0.0650594
				4	1.922	9.61	0.7945	19.8625	0.262277	0.0874256
				6	2.84183	14.2092	1.36287	34.0717	0.291466	0.0971553
				8	2.80567	14.0283	1.924	48.1	0.359306	0.119769
				24	3.40083	17.0042	2.60417	65.1042	0.353908	0.117969
				26	3.2565	16.2825	3.25547	81.3867	0.383027	0.127676
500 ug/mL Progesterone
		ABS
			Blank						5 ug/mL			10 ug/mL			25 ug/mL			50 ug/mL			75 ug/mL
			ABS	Corrected ABS					Corrected ABS			Corrected ABS			Corrected ABS			Corrected ABS			Corrected ABS
			0.072						0.039			0.069			0.219			0.477			0.706
			0.073						0.035			0.069			0.215			0.476			0.696
			0.072						0.036			0.069			0.227			0.47			0.721
			0.072						0.038			0.068			0.218			0.474			0.706
			0.074						0.034			0.068			0.214			0.473			0.698
			0.072						0.035			0.068			0.226			0.467			0.724
			0.072						0.039			0.069			0.221			0.473			0.709
			0.074						0.035			0.068			0.217			0.472			0.704
			0.072						0.036			0.069			0.23			0.465			0.728
		avg	0.0725556	0					0.0363333			0.0685556			0.220778			0.471889			0.710222
		avg STD Curve Values
				Concentration [ug/mL]	Corrected ABS
				0	0.0725556
				5	0.0363333
				10	0.0685556
				25	0.220778
				50	0.471889
				75	0.710222
		[500 ug/mL PROGD2][A]							[500 ug/mL PROGD2][B]							[500 ug/mL PROGD2][C]
			Time [hr]	Corrected ABS	Concentration [ug/mL]	Calculated total amount in solution[ug]	Fractional Percent Release [Ct/Ctot | %]	Absolute Amount Released [ug]		Time [hr]	Corrected ABS	Concentration [ug/mL]	Calculated total amount in solution[ug]	Fractional Percent Release [Ct/Ctot | %]	Absolute Amount Released [ug]		Time [hr]	Corrected ABS	Concentration [ug/mL]	Calculated total amount in solution[ug]	Fractional Percent Release [Ct/Ctot | %]	Absolute Amount Released [ug]
			0.5	0.101	8.2551	41.2755	0.165102	41.2755		0.5	0.097	7.84694	39.2347	0.156939	39.2347		0.5	0.0946667	7.60884	38.0442	0.152177	38.0442
			1	0.132667	11.4864	57.432	0.39483	98.7075		1	0.125667	10.7721	53.8605	0.372381	93.0952		1	0.125	10.7041	53.5204	0.366259	91.5646
			2	0.170333	15.3299	76.6497	0.701429	175.357		2	0.163667	14.6497	73.2483	0.665374	166.344		2	0.151667	13.4252	67.1259	0.634762	158.69
			4	0.225667	20.9762	104.881	1.12095	280.238		4	0.216333	20.0238	100.119	1.06585	266.463		4	0.202	18.5612	92.8061	1.00599	251.497
			6	0.261333	24.6156	123.078	1.61327	403.316		6	0.256333	24.1054	120.527	1.54796	386.99		6	0.249667	23.4252	117.126	1.47449	368.622
			8	0.254333	23.9014	119.507	2.09129	522.823		8	0.262333	24.7177	123.588	2.04231	510.578		8	0.254	23.8673	119.337	1.95184	487.959
			24	0.308	29.3776	146.888	2.67884	669.711		24	0.273	25.8061	129.031	2.55844	639.609		24	0.291	27.6429	138.214	2.50469	626.173
			26	0.29	27.5408	137.704	3.22966	807.415		26	0.281667	26.6905	133.452	3.09224	773.061		26	0.290667	27.6088	138.044	3.05687	764.218
		Average
			Time [hr]	Fractional Percent Release [Ct/Ctot | %]	Absolute Amount Released [ug]	std dev	error
			0.5	0.158639	39.5181	0.00533723	0.00308145
			1	0.380544	94.4558	0.0122826	0.00709138
			2	0.668095	166.797	0.0272468	0.0157309
			4	1.06347	266.066	0.0469481	0.0271055
			6	1.54388	386.31	0.0566875	0.0327286
			8	2.02156	507.12	0.0577666	0.0333516
			24	2.59177	645.164	0.0728121	0.0420381
			26	3.14327	781.565	0.0745284	0.043029
			LL = 1 [hr]	3.67894	hours
				≈3 hours and 40 minutes
